# Supplementary material for: Comparison of Functional and Hemodynamic Parameters Between Methamphetamine-Associated and Idiopathic Pulmonary Arterial Hypertension: Systematic Review and Meta-Analysis
Source: Healthcare (Basel). 2026 Jul 13;14(14):2089. doi: 10.3390/healthcare14142089 (PMC13411680; doi:10.3390/healthcare14142089)
Supplement: Supplementary file 1 [file healthcare-14-02089-s001.zip]

Archive with 1 entries (1 files):
- healthcare-4362572-supplementary.pdf
